# Supplementary material for: SmGA2ox4 plays a positive role in improving the salt tolerance and tanshinone accumulation of Salvia miltiorrhiza
Source: Hortic Res. 2026 Feb 26;13(6):uhag058. doi: 10.1093/hr/uhag058 (PMC13246269; doi:10.1093/hr/uhag058)
Supplement: Web_Material_uhag058 [file web_material_uhag058.zip]

Archive with 2 entries (2 files):
- Supplementary figure - R1.docx
- Supplementary Table 1.docx
